# Supplementary material for: Photochemical and Thermal Stability of Bionanocellulose/Poly(Vinyl Alcohol) Blends
Source: Polymers (Basel). 2022 Oct 16;14(20):4364. doi: 10.3390/polym14204364 (PMC9609272; doi:10.3390/polym14204364)
Supplement: Supplementary file 1 [file polymers-14-04364-s001.zip]

Archive with 1 entries (1 files):
- polymers-1938777-Supplementary.pdf
